# Supplementary material for: HIV-1 latency reversal and immune enhancing activity of IL-15 is not influenced by sex hormones
Source: JCI Insight. 2024 Sep 10;9(17):e180609. doi: 10.1172/jci.insight.180609 (PMC11389825; doi:10.1172/jci.insight.180609)
Supplement: Supporting data values [file jciinsight-9-180609-s008.xlsx]

## Sheet: Figure 1A
	Male	Female			Male	Female			Male	Female			Male	Female
D324		8.46835		D331*		3.81579		D324		19.5319		D324*		48.4736842*
D325		7.69231		sc001		7.35135		D325		12.0238		D325		3.75862
D314	1.85886			sc002	2.04867			D331*		6.10811		D331*		2.92208
D315	1.30324			sc003	0.889764			sc001		9.22581		sc001		7.98883
D331*		4.52632		sc004		5.67045		sc002	2.04867			sc002	1.22383
sc001		5.79365		sc005		6.89583		sc003	0.889764			sc003	1.34259
sc002	0.408624			sc006	6.05941			sc004		5.94545		sc004		5.05556
sc003	0.933735			sc007	2.16535			sc005		7.72727		sc005		7.33784
sc004		4.6087		sc008		10.4132		sc006	6.05941			sc006	5.33095
sc005		16.4815		sc009	3.29787			sc007	2.16535			sc007	3.68217
sc006	4.58515			SC010		7.82946		sc008		10.1205		sc008		14.2969
sc007	3.66102			SC011	5.51724			sc009	3.29787			sc009	3.55263
sc008		9.69697		SC012		21.2553		SC010		2.41779		SC010		2.77852
sc009	10			SC013	4.53718			SC011	5.51724			SC011	5.73991
SC010		4.73214		SC014		5.86538		SC012		15.95		SC012		17.9444
SC011	6.60241			SC015	9.1791			SC013	4.53718			SC013	4.79201
SC012		18.5667						SC014		8.76923		SC014		8.17568
SC013	4.29104							SC015	9.1791			SC015	4.83209
SC014		9.0202
SC015	14.0152

## Sheet: Figure 1B
	male	female			Male	Female			Male	Female			Male	Female
D324		10.1255		SC001		3.1213		SC001		3.79095		SC001		4.60854
D325		5.88064		SC004		2.76984		D324*		47.2881356*		D324*		82.1875*
D314	4.78469			SC005		3.71287		D325		4.27215		D325		3.7487
D315	4.8908			SC008		3.19277		SC004		1.97863		SC004		1.92218
D331*		9.78261		SC010		8.5906		SC005		4.69697		SC005		3.29949
sc001		3.3969		SC012		10.5941		SC008		3.69524		SC008		4.12186
sc002	0.597122			SC014		4.44043		SC010		3.26531		SC010		3.03929
sc003	1.2037			D331		9.51111		SC012		8.18571		SC012		8.95
sc004		2.3913		SC002	2.04867			SC014		6.30682		SC014		5.19912
sc005		7.81416		SC003	0.889764			D331		13.9881		D331		5.01355
sc006	6.74074			SC006	6.05941			SC002	1.56597			SC002	1.22383
sc007	11.2169			SC007	2.16535			SC003	1.07692			SC003	1.34259
sc008		3.52814		SC009	3.29787			SC006	4.81013			SC006	5.33095
sc009	5.90106			SC011	5.51724			SC007	2.44444			SC007	3.68217
SC010		5.46296		SC013	4.53718			SC009	5.31496			SC009	3.55263
SC011	5.18033			SC015	9.1791			SC011	6.42045			SC011	5.73991
SC012		11.6341						SC013	4.95516			SC013	4.79201
SC013	3.78229							SC015	7.07692			SC015	4.83209
SC014		5.7485
SC015	9.5572

## Sheet: Figure 1C
	male	female			Male	Female			Male	Female			Male	Female
D324		1.52381		SC001		2.22018		SC001		2.35784		SC001		2.27488
D325		3.82888		SC004		4.38261		D324		2.34286		D324		3.80117
D314	15.8197			SC005		4.12025		D325		5.36364		D325		3.36652
D315	4.75168			SC008		2.24928		SC004		5.25472		SC004		2.96241
D331*		10.2564		SC010		1.49052		SC005		3.27488		SC005		2.9207
sc001		1.92929		SC012		2.07524		SC008		2.27586		SC008		2.38462
sc002	0.906031			SC014		1.84862		SC010		1.22334		SC010		1.17988
sc003	1.56886			D331		8.58859		SC012		1.7707		SC012		2.15185
sc004		4.55912		SC002	1.44618			SC014		1.94388		SC014		1.94686
sc005		3.82317		SC003	1.67647			D331		4.72543		D331*		8.11643836*
sc006	2.68376			SC006	1.99102			SC002	1.35663			SC002	1.22547
sc007	3.14126			SC007	2.33564			SC003	1.53846			SC003	2.14286
sc008		2.30814		SC009*	6.73148148*			SC006	1.79112			SC006	1.44979
sc009	7.79808			SC011	1.87824			SC007	2.24832			SC007	3.68778
SC010		1.61277		SC013	2.97417			SC009*	7.28971963*			SC009	8.77426
SC011	2.05526			SC015	2.4891			SC011	2.10386			SC011	1.58758
SC012		2.59545						SC013	3.45022			SC013	3.57658
SC013	3.38197							SC015	2.45397			SC015	2.51
SC014		1.75243
SC015	2.61429

## Sheet: Figure 1D
	Male	Female			Male	Female			Male	Female			Male	Female
D314	426.071			D324		3924		D324		1367		D324		4533.33
D315	3035			D325		93.4555		D325		62.4229		D325		40.6605
D324		956.667		SC001		7.54508		SC001		34.87		SC001		13.97
D325		38.6765		SC004		1423.57		SC004		500		SC004		525.66
SC001		19.9487		SC005		524.082		SC005		168.938		SC005		615.238
SC002	89.4093			SC008		270.957		SC008		140.5		SC008		26.7748
SC003	52			SC010		7.7764		SC010		11.1792		SC010		3.77291
SC004		790.526		SC012		1850		SC012		13350		SC012		1295
SC005		455.735		SC014		70.1134		SC014		129.241		SC014		216.333
SC006	179.571			D331		577		D331		2447		D331		426
SC007	65.8252			SC002	7.08403			SC002	23.1526			SC002	22.5147
SC008		141.343		SC003	7.75294			SC003	2.20588			SC003	413.462
SC009	74.7348			SC006	228.224			SC006	174.49			SC006	174.503
SC010		9.29054		SC007	642.868			SC007	187.609			SC007	77.6866
SC011	141.143			SC009	365.345			SC009	95.1316			SC009	92.8261
SC012		11025		SC011	100.789			SC011	241.222			SC011	39.5833
SC013	163.441			SC013	77.5493			SC013	125.32			SC013	70.228
SC014		213.263		SC015	1109			SC015	642.2			SC015	247.843
SC015	397.101
D331		307.286

## Sheet: Figure 2A
	age	fold induction			age	fold induction
D324	61	8.46835		D324	61	10.1255
D325	42	7.69231		D325	42	5.88064
D331*	65	4.52632		D314	68	4.78469
D314	68	1.85886		D315	65	4.8908
D315	65	1.30324		D331*	65	9.78261
SC001	23	5.79365		sc001	23	3.3969
SC002	30	0.408624		sc002	30	0.597122
SC003	32	0.933735		sc003	32	1.2037
SC004	26	4.6087		SC004	26	2.3913
SC005	36	16.4815		SC005	36	7.81416
SC006	50	4.58515		SC006	50	6.74074
SC007	43	3.66102		SC007	43	11.2169
SC008	23	9.69697		SC008	23	3.52814
SC009	28	10		SC009	28	5.90106
SC010	34	4.73214		SC010	34	5.46296
SC011	23	6.60241		SC011	23	5.18033
SC012	43	18.5667		SC012	43	11.6341
SC013	19	4.29104		SC013	19	3.78229
SC014	53	9.0202		SC014	53	5.7485
SC015	30	14.0152		SC015	30	9.5572

## Sheet: Figure 2B
	age	fold induction
D324	61	10.1255
D325	42	5.88064
D314	68	4.78469
D315	65	4.8908
D331*	65	9.78261
sc001	23	3.3969
sc002	30	0.597122
sc003	32	1.2037
SC004	26	2.3913
SC005	36	7.81416
SC006	50	6.74074
SC007	43	11.2169
SC008	23	3.52814
SC009	28	5.90106
SC010	34	5.46296
SC011	23	5.18033
SC012	43	11.6341
SC013	19	3.78229
SC014	53	5.7485
SC015	30	9.5572

## Sheet: Figure 2C
	age	fold induction
D324	61	1.52381
D325	42	3.82888
D331*	65	10.2564
D314	68	15.8197
D315	65	4.75168
sc001	23	1.92929
sc002	30	0.906031
sc003	32	1.56886
SC004	26	4.55912
SC005	36	3.82317
SC006	50	2.68376
SC007	43	3.14126
SC008	23	2.30814
SC009	28	7.79808
SC010	34	1.61277
SC011	23	2.05526
SC012	43	2.59545
SC013	19	3.38197
SC014	53	1.75243
SC015	30	2.61429

## Sheet: Figure 2D
	Age	fold induction
D314	68	426.071
D315	65	3035
D324	58.9	956.667
D325	42	38.6765
SC001	23	19.9487
SC002	30	89.4093
SC003	32	52
SC004	26	790.526
SC005	36	455.735
SC006	50	179.571
SC007	43	65.8252
SC008	23	141.343
SC009	28	74.7348
SC010	34	9.29054
SC011	19	141.143
SC012	43	11025
SC013	23	163.441
SC014	53	213.263
SC015	30	397.101
D331	65	307.286

## Sheet: Figure 3C
	Naive	Memory
436	1.59378	0.981389
439	0.41488	0.052363
437	1.3004	0.692252
442	0.071646	0.026428

## Sheet: Figure 3E
	Naive	TCM	TTM	TEM	TTD			Naive	TCM	TTM	TEM	TTD			Naive	TCM	TTM	TEM	TTD
16	43.2255	20.9224	14.8997	5.63951	0.236194		16	58.2	73.4	68.9	60.7	11.2		16	3138	4324	3346	3444	3280
17	19.9404	32.3459	26.8532	6.821	0.105392		17	79	81	75.9	69.8	13.6		17	3612	5151	4009	3986	3976
18	3.23268	35.226	7.66272	5.38246	4.10989		18	69.5	76.9	72.2	68.7	7.38		18	2778	3855	3245	3659	4745
19	6.62958	24.56	32.3495	12.6007	0.260608		19	70.4	55.9	73.3	43.5	10.8		19	2572	3646	3140	3078	2522
20	28.0803	27.7096	6.77949	2.8103	1.33071		20	51.8	67.4	51	59.9	54.2		20	2702	3056	2347	2449	3191
21	24.5033	48.3171	9.59967	1.82023	0.03844		21	74.1	83.3	71.9	73.2	28.6		21	3679	5056	4103	3892	0*

[truncated: 62 more sheets: Figure 4A, Figure 4B, Figure 4C, Figure 4D, Figure 4E, Figure 4F, Figure 5A, Figure 5B, Figure 5C, Figure 5D, SF1A., SF1B., SF1C., SF1D., SF1E., SF1F., SF3A., SF3B., SF3C., SF4B. …]
